# Supplementary material for: An interim report on the investigator-initiated phase 2 study of pembrolizumab immunological response evaluation (INSPIRE)
Source: J Immunother Cancer. 2019 Mar 13;7:72. doi: 10.1186/s40425-019-0541-0 (PMC6417194; doi:10.1186/s40425-019-0541-0)
Supplement: Supplementary file 9 — Table S6. Exome sequencing data quality data from baseline samples using Picard Tools v.2.6.0 Additional file 9: Table S6. (XLSX 76 kb) [file 40425_2019_541_MOESM9_ESM.xlsx]

## Sheet: Table S1
Table S6. Exome sequencing data quality data from baseline samples using Picard Tools v.2.6.0.
Patient	Type	SAMPLE	TOTAL_READS	MEAN_TARGET_COVERAGE	PCT_TARGET_BASES_20X	PCT_TARGET_BASES_30X	PCT_TARGET_BASES_40X	PCT_TARGET_BASES_50X	PCT_TARGET_BASES_100X	PF_READS	PF_UNIQUE_READS	PCT_PF_READS	PCT_PF_UQ_READS	PF_UQ_READS_ALIGNED	PCT_PF_UQ_READS_ALIGNED	PF_UQ_BASES_ALIGNED	ON_BAIT_BASES	NEAR_BAIT_BASES	OFF_BAIT_BASES	ON_TARGET_BASES	PCT_SELECTED_BASES	PCT_OFF_BAIT	ON_BAIT_VS_SELECTED	MEAN_BAIT_COVERAGE	PCT_USABLE_BASES_ON_BAIT	PCT_USABLE_BASES_ON_TARGET	FOLD_ENRICHMENT	ZERO_CVG_TARGETS_PCT	FOLD_80_BASE_PENALTY	PCT_TARGET_BASES_2X	PCT_TARGET_BASES_10X
INS-A-002	Pre	INS-A-002-ST	219538928	246.568	0.984928	0.977302	0.967049	0.953496	0.836068	219538928	210911617	1	0.960703	206707947	0.980069	25807913094	18354025234	3811024929	3642862931	18354025234	0.858847	0.141153	0.828062	245.424	0.663513	0.663513	29.4791	0.006619	2.2015	0.994207	0.990525
INS-A-003	Pre	INS-A-003-ST	200738852	214.817	0.984857	0.976684	0.965669	0.950971	0.816376	200738852	192848389	1	0.960693	189030676	0.980204	23658872210	15991460831	3758490433	3908920946	15991460831	0.83478	0.16522	0.809696	213.832	0.632246	0.632246	28.0175	0.006494	2.04588	0.994446	0.990794
INS-A-007	Pre	INS-A-007-ST	171852714	113.799	0.98271	0.965146	0.933876	0.887176	0.522321	171852714	145938227	1	0.849205	145681196	0.998239	18180342616	12642867564	4237723238	4538492110	8510463421	0.78811	0.21189	0.748959	169.056	0.583873	0.393031	24.467	0.005287	1.80633	0.995085	0.991447
INS-B-002	Pre	INS-B-002-ST	190159242	206.616	0.981006	0.970019	0.954842	0.934724	0.766896	190159242	183315212	1	0.964009	179287777	0.97803	22181373020	15364129711	3205247443	3611995866	15364129711	0.837161	0.162839	0.827391	205.444	0.646369	0.646369	28.7115	0.007979	2.24582	0.99303	0.988594
INS-B-003	Pre	INS-B-003-ST	182961548	156.644	0.983009	0.972651	0.955904	0.930928	0.694307	182961548	144259205	1	0.788467	140748801	0.975666	17138004686	11651603731	2646850935	2839550020	11651603731	0.834313	0.165687	0.814886	155.801	0.509467	0.509467	28.1813	0.007555	1.93388	0.993338	0.989403
INS-B-014	Pre	INS-B-014-ST	224866236	171.791	0.982282	0.972166	0.957006	0.935459	0.734498	224866236	209296630	1	0.930761	209089841	0.999012	25990253022	18580814007	4325485419	5021018310	12847393715	0.820211	0.179789	0.811166	248.456	0.655798	0.45344	27.5786	0.006416	1.99757	0.993545	0.989024
INS-B-015	Pre	INS-B-015-ST	190849958	130.099	0.978895	0.962642	0.936041	0.897331	0.589209	190849958	169284388	1	0.887002	169076841	0.998774	20942951937	14756035759	3372755077	5488853620	9729496152	0.767595	0.232405	0.813956	197.313	0.613631	0.404602	25.8982	0.007445	1.94178	0.993006	0.988203
INS-C-001	Pre	INS-C-001-ST	256437378	274.096	0.986132	0.980074	0.971866	0.961328	0.866945	256437378	241769307	1	0.942801	236423946	0.977891	29428092154	20386154600	4068196280	4973741274	20386154600	0.830987	0.169013	0.833641	272.597	0.630933	0.630933	28.715	0.007708	2.17536	0.993326	0.990519
INS-C-002	Pre	INS-C-002-ST	192945594	202.77	0.983235	0.974391	0.961997	0.945058	0.788869	192945594	184680145	1	0.957162	180628339	0.97806	22502836793	15079268156	3359324539	4064244098	15079268156	0.81939	0.18061	0.81781	201.635	0.620262	0.620262	27.7766	0.007772	2.06908	0.993247	0.989486
INS-C-003	Pre	INS-C-003-ST	131881244	138.684	0.975681	0.9577	0.930383	0.892675	0.603747	131881244	128336473	1	0.973121	125604916	0.978716	15580162136	10313143211	2439730659	2827288266	10313143211	0.818533	0.181467	0.808692	137.904	0.625602	0.625602	27.4382	0.00794	2.00992	0.992961	0.986904
INS-C-004	Pre	INS-C-004-ST	156872708	161.389	0.982971	0.972559	0.956129	0.932081	0.704871	156872708	145540390	1	0.927761	142476378	0.978947	17552824841	12002799523	2733007985	2817017333	12002799523	0.839512	0.160488	0.814533	160.497	0.612104	0.612104	28.3447	0.00769	1.94445	0.993361	0.989572
INS-C-005	Pre	INS-C-005-ST	127686978	129.816	0.978787	0.961225	0.932167	0.890082	0.569173	127686978	119412601	1	0.935198	116814515	0.978243	14432503074	9654655706	2331436544	2446410824	9654655706	0.830493	0.169507	0.805488	129.099	0.604895	0.604895	27.7288	0.007712	1.96691	0.993359	0.988486
INS-C-006	Pre	INS-C-006-ST	219179516	225.865	0.972909	0.959695	0.943059	0.922646	0.774422	219179516	197781658	1	0.902373	193188098	0.976775	23633151823	16785327022	2800060545	4047764256	16785327022	0.828725	0.171275	0.857033	224.448	0.61266	0.61266	29.4404	0.008961	2.42866	0.9912	0.983354
INS-C-008	Pre	INS-C-008-ST	150960440	161.858	0.972805	0.952065	0.922617	0.885349	0.642476	150960440	145186408	1	0.961751	142049449	0.978394	17531392639	12033067844	2311576973	3186747822	12033067844	0.818226	0.181774	0.838854	160.902	0.637681	0.637681	28.4509	0.008267	2.34577	0.992536	0.98584
INS-C-011	Pre	INS-C-011-ST	211275894	218.897	0.982344	0.969524	0.950768	0.926399	0.764885	211275894	199318861	1	0.943406	194471739	0.975682	24099432115	16279997960	3341265071	4478169084	16279997960	0.814179	0.185821	0.829712	217.691	0.611553	0.611553	28.0016	0.007619	2.43219	0.993427	0.989839
INS-C-013	Pre	INS-C-013-ST	210871626	221.592	0.983734	0.975818	0.965398	0.951887	0.827257	210871626	201966802	1	0.957771	197726652	0.979006	24661295452	16482970949	3887775553	4290548950	16482970949	0.826021	0.173979	0.809149	220.405	0.620364	0.620364	27.7048	0.007409	2.05178	0.993608	0.989765
INS-C-017	Pre	INS-C-017-ST	215270580	224.479	0.986016	0.979434	0.9705	0.958444	0.839867	215270580	206146175	1	0.957614	201596123	0.977928	25132399972	16696879349	3846259402	4589261221	16696879349	0.817397	0.182603	0.812772	223.265	0.615574	0.615574	27.5383	0.007491	2.00428	0.99358	0.990688
INS-C-018	Pre	INS-C-018-ST	109999884	106.405	0.953082	0.907767	0.846158	0.773812	0.428396	109999884	107163066	1	0.974211	104382883	0.974057	12853502964	7908990640	1599676405	3344835919	7908990640	0.739772	0.260228	0.831766	105.756	0.5752	0.5752	25.5056	0.008623	2.26393	0.991908	0.980225
INS-C-020	Pre	INS-C-020-ST	218263692	249.831	0.980065	0.971759	0.961275	0.947987	0.835906	218263692	208002839	1	0.952989	203599781	0.978832	25034915593	18571999203	3227273256	3235643134	18571999203	0.870755	0.129245	0.851955	248.338	0.680718	0.680718	30.7502	0.008534	2.21089	0.992077	0.9868
INS-C-021	Pre	INS-C-021-ST	148340628	114.634	0.97087	0.942402	0.897289	0.837063	0.477284	148340628	141957326	1	0.956969	141873931	0.999413	17576489844	12354021965	2566257134	3447973728	8572945611	0.812286	0.187714	0.828002	165.194	0.660964	0.458669	27.879	0.007783	2.08426	0.992641	0.985936
INS-C-022	Pre	INS-C-022-ST	229539348	253.65	0.984062	0.977438	0.968982	0.958102	0.859025	229539348	217346131	1	0.94688	212825761	0.979202	26226848489	18861116954	3559904702	3805826833	18861116954	0.854888	0.145112	0.841225	252.204	0.657355	0.657355	29.8097	0.008061	2.09628	0.99296	0.98923
INS-C-023	Pre	INS-C-023-ST	145544362	93.8067	0.962346	0.917249	0.848462	0.763064	0.355003	145544362	131272071	1	0.901939	130962478	0.997642	16228421181	9914710821	2642128952	5444301727	7015341645	0.697558	0.302442	0.789586	132.576	0.540647	0.382545	22.8305	0.007459	2.08459	0.992727	0.984598
INS-C-024	Pre	INS-C-024-ST	230115148	177.435	0.98047	0.969155	0.952539	0.9295	0.727683	230115148	221627924	1	0.963117	221493118	0.999392	27534170549	18607811496	4301413003	5681083027	13269473969	0.801293	0.198707	0.812241	248.817	0.64177	0.457655	26.9782	0.007302	2.11232	0.993124	0.988287
INS-D-002	Pre	INS-D-002-ST	158582636	165.985	0.969727	0.949214	0.921352	0.88609	0.64861	158582636	152227710	1	0.959927	148977789	0.978651	18364673797	12338609324	2550731998	3475332475	12338609324	0.81076	0.18924	0.828687	164.988	0.622444	0.622444	27.8496	0.008477	2.37121	0.9923	0.984179
INS-D-003	Pre	INS-D-003-ST	144855444	152.869	0.974375	0.955841	0.929305	0.894429	0.642753	144855444	140045464	1	0.966795	136962001	0.977982	16898569468	11377858244	2451832252	3068878972	11377858244	0.818394	0.181606	0.822712	152.141	0.62837	0.62837	27.9091	0.00675	2.15309	0.993902	0.986864
INS-D-004	Pre	INS-D-004-ST	122402292	96.1746	0.972241	0.940662	0.8882	0.817258	0.386144	122402292	108189651	1	0.883886	108115727	0.999317	13443045310	10104501009	2992768518	2117656213	7192421584	0.860817	0.139183	0.771497	135.114	0.655171	0.466353	27.5284	0.006896	1.84951	0.993519	0.987605
INS-D-005	Pre	INS-D-005-ST	153317732	120.205	0.979372	0.959776	0.927572	0.881803	0.546094	153317732	135578607	1	0.884298	135438404	0.998966	16914661043	12849933982	3724548587	2558211499	8989537678	0.866291	0.133709	0.775284	171.825	0.665178	0.465344	27.8395	0.005529	1.90802	0.994757	0.989951
INS-D-006	Pre	INS-D-006-ST	174705568	121.333	0.977849	0.956218	0.921098	0.871902	0.530505	174705568	154882404	1	0.886534	154700551	0.998826	19280817091	12898225323	3951896784	4902849647	9073920304	0.774612	0.225388	0.765468	172.471	0.585939	0.412209	24.578	0.006832	1.98907	0.993747	0.989128
INS-D-007	Pre	INS-D-007-ST	157793500	116.558	0.976457	0.952429	0.913833	0.861036	0.506996	157793500	144250579	1	0.914173	144083492	0.998842	17976249555	11990709916	3645555661	4031179681	8716782898	0.795033	0.204967	0.766853	160.336	0.603094	0.438426	25.2716	0.005661	1.97556	0.994694	0.989391
INS-D-008	Pre	INS-D-008-ST-S	175888094	108.79	0.982098	0.963081	0.928768	0.878192	0.497829	175888094	133125450	1	0.756876	132929636	0.998529	16623536868	13044017215	5422653456	3519758297	8135852475	0.839912	0.160088	0.706355	174.42	0.588578	0.36711	24.5919	0.004952	1.78344	0.995415	0.991484
INS-D-009	Pre	INS-D-009-ST-S	169510202	127.555	0.984833	0.969932	0.942983	0.903577	0.585651	169510202	152763870	1	0.901208	152505267	0.998307	18903385750	13317717051	4301158702	3371300658	9539244807	0.839387	0.160613	0.755878	178.08	0.623539	0.44663	26.2996	0.006223	1.87582	0.994315	0.991597
INS-E-001	Pre	INS-E-001-ST	107289886	114.996	0.966282	0.932765	0.884172	0.822881	0.47858	107289886	105043649	1	0.979064	102863298	0.979243	12801824085	8559266848	2005907250	2236649987	8559266848	0.825287	0.174713	0.81014	114.452	0.633151	0.633151	27.7141	0.006911	2.16974	0.993827	0.985479
INS-E-002	Pre	INS-E-002-ST	239538324	255.022	0.985238	0.977199	0.96674	0.953695	0.849058	239538324	228089472	1	0.952205	222881232	0.977166	27747194835	18985005332	3867602238	4894587265	18985005332	0.823601	0.176399	0.830759	253.861	0.629021	0.629021	28.3614	0.006515	2.1612	0.994432	0.991079
INS-E-003	Pre	INS-E-003-ST	214190366	231.532	0.983254	0.975559	0.965609	0.952831	0.834602	214190366	206339740	1	0.963347	201924575	0.978602	25162699040	17218889336	3688317844	4255491860	17218889336	0.830881	0.169119	0.823586	230.245	0.638021	0.638021	28.3651	0.007826	2.08587	0.993177	0.989228
INS-E-004	Pre	INS-E-004-ST	204234624	223.271	0.982605	0.974811	0.964605	0.951353	0.828392	204234624	197190980	1	0.965512	193045756	0.978979	24055065271	16604346789	3584655149	3866063333	16604346789	0.839283	0.160717	0.822445	222.028	0.645241	0.645241	28.6122	0.007854	2.04836	0.993031	0.988654
INS-E-005	Pre	INS-E-005-ST	223129854	238.467	0.983857	0.975785	0.965213	0.951475	0.830436	223129854	215660145	1	0.966523	210968882	0.978247	26266146338	17751814180	3724084056	4790248102	17751814180	0.817627	0.182373	0.826592	237.371	0.631414	0.631414	28.0145	0.006608	2.16789	0.994198	0.990087
INS-E-008	Pre	INS-E-008-ST	150302462	160.095	0.975567	0.957803	0.933078	0.900771	0.664915	150302462	146105576	1	0.972077	142849903	0.977717	17650788879	11917695373	2578400996	3154692510	11917695373	0.821272	0.178728	0.822131	159.359	0.634331	0.634331	27.9875	0.006693	2.16345	0.993971	0.987323
INS-E-011	Pre	INS-E-011-ST	154536456	114.339	0.979459	0.956712	0.91882	0.866168	0.512798	154536456	130530005	1	0.844655	130417212	0.999136	16213521154	12594788223	3842890932	2769815748	8550871090	0.855795	0.144205	0.766215	168.413	0.646829	0.439146	27.1804	0.005579	1.90566	0.99485	0.990544
INS-E-012	Pre	INS-E-012-ST	165417744	130.3	0.981968	0.966483	0.940558	0.903156	0.602603	165417744	146136601	1	0.88344	146042507	0.999356	18202805997	13741645737	4044154440	2824865180	9744482208	0.862942	0.137058	0.772619	183.749	0.659305	0.467526	27.6365	0.005689	1.8884	0.994806	0.990612
INS-E-013	Pre	INS-E-013-ST	167363562	114.865	0.98136	0.962921	0.931454	0.885604	0.534971	167363562	133902815	1	0.800071	133783598	0.99911	16414400132	13847664871	3877372698	2820136801	8590156889	0.862735	0.137265	0.781249	185.166	0.656667	0.407352	27.9385	0.005739	1.79476	0.994722	0.990696
INS-E-016	Pre	INS-E-016-ST	165566998	112.566	0.978064	0.954282	0.91453	0.859004	0.491328	165566998	145565828	1	0.879196	145306554	0.998219	18097530362	12042816928	3952977216	4596699087	8418266206	0.776778	0.223222	0.752874	161.032	0.577276	0.403532	24.2413	0.00658	1.9408	0.993948	0.989564
INS-E-018	Pre	INS-E-018-ST	173425994	121.53	0.977319	0.952207	0.912379	0.858915	0.506668	173425994	154097815	1	0.888551	153891292	0.99866	19153265506	12951885666	4079379240	4532425065	9088625757	0.789812	0.210188	0.760477	173.188	0.592718	0.415924	24.8969	0.005394	2.05983	0.994945	0.990166
INS-E-019	Pre	INS-E-019-ST	161859854	127.349	0.97696	0.958193	0.928428	0.886602	0.56955	161859854	143003412	1	0.883501	142937391	0.999538	17864360953	13602300648	3786634193	2832833540	9523817332	0.859912	0.140088	0.782239	181.885	0.666964	0.466983	27.8823	0.007007	1.95922	0.993391	0.987911
INS-E-021	Pre	INS-E-021-ST-S	164458638	124.337	0.980519	0.959352	0.923657	0.873574	0.526684	164458638	147858128	1	0.89906	147639978	0.998525	18249676580	13002759484	4159672646	3153506966	9298531550	0.844777	0.155223	0.757629	173.868	0.627492	0.448732	26.5298	0.005066	2.03831	0.995256	0.990958
INS-E-022	Pre	INS-E-022-ST	134219280	112.533	0.963789	0.92744	0.87534	0.810926	0.460329	134219280	125465609	1	0.934781	125206538	0.997935	15522838568	11851342817	2784501548	1972206737	8415798244	0.88125	0.11875	0.809748	158.472	0.706387	0.501615	29.5791	0.006199	2.20653	0.993898	0.984906
INS-E-023	Pre	INS-E-023-ST-S	172147464	139.076	0.98225	0.964728	0.936227	0.896315	0.611398	172147464	164884555	1	0.95781	164651479	0.998586	20448396378	13128706948	4678371590	3545818503	10400775637	0.833942	0.166058	0.737275	175.553	0.605272	0.479507	25.486	0.005077	2.04523	0.995218	0.991375
INS-E-024	Pre	INS-E-024-ST	138735154	112.912	0.968394	0.937702	0.892094	0.833512	0.478694	138735154	129115476	1	0.930662	128848712	0.997934	15957125302	11749643065	2891779854	2506997795	8444127154	0.853806	0.146194	0.802493	157.112	0.677529	0.486921	28.4012	0.006102	2.09096	0.994123	0.986181
INS-E-026	Pre	INS-E-026-ST	133997032	102.879	0.965953	0.927611	0.871113	0.800658	0.420732	133997032	127095733	1	0.948497	126885795	0.998348	15737470225	10375252093	2859435467	3359389304	7693838988	0.797555	0.202445	0.783944	138.734	0.619432	0.459344	25.9168	0.005746	2.09958	0.99443	0.986671
INS-E-028	Pre	INS-E-028-ST	152391008	53.3458	0.881061	0.736768	0.583282	0.449889	0.097337	152391008	122874188	1	0.806309	122524168	0.997151	14178821488	6662366902	1765567911	9208968529	3989470972	0.477858	0.522142	0.79051	89.0869	0.346975	0.207771	15.6582	0.00706	2.13383	0.992728	0.969859
INS-E-029	Pre	INS-E-029-ST	181918848	123.807	0.983126	0.969678	0.946168	0.910355	0.599361	181918848	149181698	1	0.820045	148913303	0.998201	18562271279	14054036515	5134377133	3470839307	9258939519	0.846825	0.153175	0.732423	187.926	0.61313	0.403936	25.7094	0.006213	1.76868	0.994094	0.990577
INS-E-030	Pre	INS-E-030-ST	188403028	135.701	0.986176	0.974464	0.954368	0.92344	0.652522	188403028	162440918	1	0.862199	162136216	0.998124	20226049733	13951665716	5748486425	3773508874	10148431485	0.839245	0.160755	0.708201	186.557	0.587716	0.427504	24.6366	0.004824	1.80935	0.995488	0.992591
INS-E-032	Pre	INS-E-032-ST	176736438	132.248	0.984259	0.971883	0.949914	0.916098	0.632756	176736438	159598280	1	0.90303	159290361	0.998071	19872531838	12908518193	5535120343	3572114390	9890184319	0.837747	0.162253	0.69989	172.608	0.579669	0.444128	24.3041	0.006099	1.83678	0.994318	0.991115
